# Supplementary material for: Hybrid machine learning approach for predicting compressive strength of sustainable concrete incorporating palm oil fuel ash
Source: Sci Rep. 2026 May 1;16:14033. doi: 10.1038/s41598-026-46190-w (PMC13135070; doi:10.1038/s41598-026-46190-w)
Supplement: Supplementary file 1 — Supplementary Material 1 [file 41598_2026_46190_MOESM1_ESM.xlsx]

## Sheet: Raw Data
Type of category	Inputs						Output
Variable	C	POFA	CA/FA	W/B	SP	Age	CS
Unit	kg/m3	kg/m3	_	_	kg/m3	Days	MPa
*Ref. [39]	550	0	1.39	0.27	12.1	1	63
[44]	550	0	1.39	0.27	12.1	3	78.8
[44]	550	0	1.39	0.27	12.1	7	86.9
[44]	550	0	1.39	0.27	12.1	28	91.4
[44]	550	0	1.39	0.27	12.1	90	100.5
[44]	550	0	1.39	0.27	12.1	180	105.1
[44]	440	110	1.39	0.27	12.1	1	44.9
[44]	440	110	1.39	0.27	12.1	3	73.6
[44]	440	110	1.39	0.27	12.1	7	87.4
[44]	440	110	1.39	0.27	12.1	28	99.5
[44]	440	110	1.39	0.27	12.1	90	105.2
[44]	440	110	1.39	0.27	12.1	180	108.6
[44]	330	220	1.39	0.27	12.1	1	36.2
[44]	330	220	1.39	0.27	12.1	3	66.7
[44]	330	220	1.39	0.27	12.1	7	84.9
[44]	330	220	1.39	0.27	12.1	28	101.5
[44]	330	220	1.39	0.27	12.1	90	109.9
[44]	330	220	1.39	0.27	12.1	180	114.4
[44]	220	330	1.39	0.27	12.1	1	25.9
[44]	220	330	1.39	0.27	12.1	3	50.5
[44]	220	330	1.39	0.27	12.1	7	79.4
[44]	220	330	1.39	0.27	12.1	28	98.1
[44]	220	330	1.39	0.27	12.1	90	108.6
[44]	220	330	1.39	0.27	12.1	180	112.4
[44]	440	110	1.39	0.27	12.1	1	56.1
[44]	440	110	1.39	0.27	12.1	3	73.1
[44]	440	110	1.39	0.27	12.1	7	83.7
[44]	440	110	1.39	0.27	12.1	28	98.1
[44]	440	110	1.39	0.27	12.1	90	103.9
[44]	440	110	1.39	0.27	12.1	180	106.5
[44]	330	220	1.39	0.27	12.1	1	32.7
[44]	330	220	1.39	0.27	12.1	3	60.6
[44]	330	220	1.39	0.27	12.1	7	79.3
[44]	330	220	1.39	0.27	12.1	28	96
[44]	330	220	1.39	0.27	12.1	90	102
[44]	330	220	1.39	0.27	12.1	180	105.5
[45]	350	0	1.3	0.5	5.95	3	31.5
[45]	350	0	1.3	0.5	5.95	7	32.8
[45]	350	0	1.3	0.5	5.95	14	37.1
[45]	350	0	1.3	0.5	5.95	28	39.6
[45]	350	0	1.3	0.5	5.95	60	46.5
[45]	350	0	1.3	0.5	5.95	90	50
[45]	350	0	1.3	0.55	2.45	3	28
[45]	350	0	1.3	0.55	2.45	7	31
[45]	350	0	1.3	0.55	2.45	14	32.8
[45]	350	0	1.3	0.55	2.45	28	36.5
[45]	350	0	1.3	0.55	2.45	60	41.5
[45]	350	0	1.3	0.55	2.45	90	43.8
[45]	350	0	1.3	0.6	0	3	21.5
[45]	350	0	1.3	0.6	0	7	27.6
[45]	350	0	1.3	0.6	0	14	28.5
[45]	350	0	1.3	0.6	0	28	32
[45]	350	0	1.3	0.6	0	60	37.2
[45]	350	0	1.3	0.6	0	90	38.6
[45]	315	35	1.3	0.5	10.08	3	29.3
[45]	315	35	1.3	0.5	10.08	7	32.8
[45]	315	35	1.3	0.5	10.08	14	38.9
[45]	315	35	1.3	0.5	10.08	28	39.6
[45]	315	35	1.3	0.5	10.08	60	48.8
[45]	315	35	1.3	0.5	10.08	90	51.7
[45]	315	35	1.3	0.55	4.41	3	27.5
[45]	315	35	1.3	0.55	4.41	7	30.3
[45]	315	35	1.3	0.55	4.41	14	33.7
[45]	315	35	1.3	0.55	4.41	28	36.3
[45]	315	35	1.3	0.55	4.41	60	43.6
[45]	315	35	1.3	0.55	4.41	90	44.1
[45]	315	35	1.29	0.6	0	3	21.7
[45]	315	35	1.29	0.6	0	7	28.1
[45]	315	35	1.29	0.6	0	14	30.1
[45]	315	35	1.29	0.6	0	28	33.4
[45]	315	35	1.29	0.6	0	60	38.2
[45]	315	35	1.29	0.6	0	90	40.5
[45]	280	70	1.29	0.5	11.76	3	28.6
[45]	280	70	1.29	0.5	11.76	7	31.3
[45]	280	70	1.29	0.5	11.76	14	38
[45]	280	70	1.29	0.5	11.76	28	40
[45]	280	70	1.29	0.5	11.76	60	47.2
[45]	280	70	1.29	0.5	11.76	90	52.4
[45]	280	70	1.29	0.55	5.88	3	26.7
[45]	280	70	1.29	0.55	5.88	7	29.8
[45]	280	70	1.29	0.55	5.88	14	32.3
[45]	280	70	1.29	0.55	5.88	28	35.9
[45]	280	70	1.29	0.55	5.88	60	42.8
[45]	280	70	1.29	0.55	5.88	90	43.6
[45]	280	70	1.29	0.6	0	3	21.3
[45]	280	70	1.29	0.6	0	7	27.8
[45]	280	70	1.29	0.6	0	14	28.5
[45]	280	70	1.29	0.6	0	28	32.6
[45]	280	70	1.29	0.6	0	60	37.5
[45]	280	70	1.29	0.6	0	90	39.4
[45]	245	105	1.29	0.5	12.9	3	26.5
[45]	245	105	1.29	0.5	12.9	7	30.9
[45]	245	105	1.29	0.5	12.9	14	37
[45]	245	105	1.29	0.5	12.9	28	36.8
[45]	245	105	1.29	0.5	12.9	60	43.5
[45]	245	105	1.29	0.5	12.9	90	46.2
[45]	245	105	1.29	0.55	6.86	3	24.3
[45]	245	105	1.29	0.55	6.86	7	27.6
[45]	245	105	1.29	0.55	6.86	14	31.6
[45]	245	105	1.29	0.55	6.86	28	33.4
[45]	245	105	1.29	0.55	6.86	60	40.5
[45]	245	105	1.29	0.55	6.86	90	41.6
[45]	245	105	1.29	0.6	0	3	18.3
[45]	245	105	1.29	0.6	0	7	26.6
[45]	245	105	1.29	0.6	0	14	27.7
[45]	245	105	1.29	0.6	0	28	30.1
[45]	245	105	1.29	0.6	0	60	34.8
[45]	245	105	1.29	0.6	0	90	35.7
[46]	300	0	1.27	0.7	0	7	24.6
[46]	300	0	1.27	0.7	0	28	32.7
[46]	300	0	1.27	0.7	0	90	38.8
[46]	300	0	1.27	0.7	0	180	40.1
[46]	270	30	1.27	0.72	0	7	23.3
[46]	270	30	1.27	0.72	0	28	31
[46]	270	30	1.27	0.72	0	90	38.2
[46]	270	30	1.27	0.72	0	180	39.1
[46]	240	60	1.27	0.73	0	7	19.5
[46]	240	60	1.27	0.73	0	28	22.6
[46]	240	60	1.27	0.73	0	90	34.4
[46]	240	60	1.27	0.73	0	180	36.2
[46]	210	90	1.27	0.73	0	7	17.3
[46]	210	90	1.27	0.73	0	28	24.3
[46]	210	90	1.27	0.73	0	90	30.4
[46]	210	90	1.27	0.73	0	180	31.6
[46]	270	30	1.27	0.68	0	7	24.5
[46]	270	30	1.27	0.68	0	28	33.3
[46]	270	30	1.27	0.68	0	90	39.7
[46]	270	30	1.27	0.68	0	180	40.2
[46]	240	60	1.27	0.7	0	7	23.3
[46]	240	60	1.27	0.7	0	28	32.2
[46]	240	60	1.27	0.7	0	90	38.4
[46]	240	60	1.27	0.7	0	180	39.1
[46]	210	90	1.27	0.71	0	7	21.3
[46]	210	90	1.27	0.71	0	28	31.1
[46]	210	90	1.27	0.71	0	90	37.1
[46]	210	90	1.27	0.71	0	180	38.6
[47]	400	0	1.19	0.34	4	7	33.6
[47]	400	0	1.19	0.34	4	14	41.3
[47]	400	0	1.19	0.34	4	28	48.8
[47]	320	80	1.19	0.34	4	7	31.2
[47]	320	80	1.19	0.34	4	14	39.5
[47]	320	80	1.19	0.34	4	28	52.3
[47]	240	160	1.19	0.34	4	7	28.2
[47]	240	160	1.19	0.34	4	14	38.1
[47]	240	160	1.19	0.34	4	28	49.3
[47]	160	240	1.19	0.34	4	7	22.4
[47]	160	240	1.19	0.34	4	14	30.1
[47]	160	240	1.19	0.34	4	28	38.2
[47]	80	320	1.19	0.34	4	7	17.5
[47]	80	320	1.19	0.34	4	14	27.6
[47]	80	320	1.19	0.34	4	28	35.8
[48]	500	0	1.19	0.37	5	7	35.7
[48]	500	0	1.19	0.37	5	14	49.5
[48]	500	0	1.19	0.37	5	28	62.7
[48]	450	50	1.19	0.37	5	7	34.7
[48]	450	50	1.19	0.37	5	14	47.1
[48]	450	50	1.19	0.37	5	28	64.8
[48]	400	100	1.19	0.37	5	7	33.3
[48]	400	100	1.19	0.37	5	14	45.8
[48]	400	100	1.19	0.37	5	28	62.1
[48]	350	150	1.19	0.37	5	7	31.2
[48]	350	150	1.19	0.37	5	14	40.2
[48]	350	150	1.19	0.37	5	28	58.2
[19]	450	0	1.5	0.23	16.5	7	23
[19]	450	0	1.5	0.23	16.5	14	31.1
[19]	450	0	1.5	0.23	16.5	28	37
[19]	427.4	22.5	1.5	0.23	16.5	7	24.3
[19]	427.4	22.5	1.5	0.23	16.5	14	31.4
[19]	427.4	22.5	1.5	0.23	16.5	28	37.5
[19]	382.4	67.5	1.5	0.23	16.5	7	23.4
[19]	382.4	67.5	1.5	0.23	16.5	14	30.7
[19]	382.4	67.5	1.5	0.23	16.5	28	38.7
[19]	337.3	112.5	1.5	0.23	16.5	7	22.8
[19]	337.3	112.5	1.5	0.23	16.5	14	29.9
[19]	337.3	112.5	1.5	0.23	16.5	28	37
[19]	292.3	157.5	1.5	0.23	16.5	7	12.7
[19]	292.3	157.5	1.5	0.23	16.5	14	19.9
[19]	292.3	157.5	1.5	0.23	16.5	28	23.5
[19]	247.2	202.5	1.5	0.23	16.5	7	8
[19]	247.2	202.5	1.5	0.23	16.5	14	12.6
[19]	247.2	202.5	1.5	0.23	16.5	28	16.8
[49]	500	0	1.26	0.35	5	7	48
[49]	500	0	1.26	0.35	5	14	51.2
[49]	500	0	1.26	0.35	5	28	53
[49]	450	50	1.26	0.35	5	7	51.2
[49]	450	50	1.26	0.35	5	14	52.4
[49]	450	50	1.26	0.35	5	28	54.7
[49]	400	100	1.26	0.35	5	7	51.1
[49]	400	100	1.26	0.35	5	14	53.6
[49]	400	100	1.26	0.35	5	28	56.7
[49]	350	150	1.26	0.35	5	7	53.3
[49]	350	150	1.26	0.35	5	14	55.7
[49]	350	150	1.26	0.35	5	28	58.6
[50]	427	0	1.22	0.48	0	28	46
[50]	214	213.5	1.22	0.48	0	28	41
[50]	171	256.2	1.22	0.48	0	28	36
[50]	128	298.9	1.22	0.48	0	28	28
[23]	300	0	1.27	0.7	0	28	31.9
[23]	270	30	1.27	0.72	0	28	24.5
[23]	240	60	1.27	0.77	0	28	21.2
[23]	210	90	1.27	0.87	0	28	15
[23]	180	120	1.27	0.95	0	28	9.9
[23]	270	30	1.27	0.72	0	28	30.1
[23]	240	60	1.27	0.73	0	28	26.9
[23]	210	90	1.27	0.73	0	28	23.8
[23]	180	120	1.27	0.74	0	28	22.6
[23]	270	30	1.27	0.68	0	28	31.9
[23]	240	60	1.27	0.7	0	28	31.6
[23]	210	90	1.27	0.71	0	28	30.1
[23]	180	120	1.27	0.72	0	28	27.5
[51]	560	0	1.28	0.28	7.9	7	68.8
[51]	560	0	1.28	0.28	7.9	28	77.5
[51]	560	0	1.28	0.28	7.9	60	83.8
[51]	560	0	1.28	0.28	7.9	90	87.5
[51]	504	56	1.28	0.28	8.5	7	71.7
[51]	504	56	1.28	0.28	8.5	28	81.3
[51]	504	56	1.28	0.28	8.5	60	86.5
[51]	504	56	1.28	0.28	8.5	90	89.1
[51]	448	112	1.28	0.28	11.8	7	71.1
[51]	448	112	1.28	0.28	11.8	28	85.9
[51]	448	112	1.28	0.28	11.8	60	88.5
[51]	448	112	1.28	0.28	11.8	90	91.5
[51]	392	168	1.28	0.28	16.9	7	68.5
[51]	392	168	1.28	0.28	16.9	28	79.8
[51]	392	168	1.28	0.28	16.9	60	84.7
[51]	392	168	1.28	0.28	16.9	90	88.7
[52]	550	0	1.39	0.27	12.1	1	62.5
[52]	550	0	1.39	0.27	12.1	7	88
[52]	550	0	1.39	0.27	12.1	28	105
[52]	495	55	1.41	0.27	12.1	1	58.2
[52]	495	55	1.41	0.27	12.1	7	87
[52]	495	55	1.41	0.27	12.1	28	95
[52]	440	110	1.43	0.27	12.1	1	43
[52]	440	110	1.43	0.27	12.1	7	86
[52]	440	110	1.43	0.27	12.1	28	98
[52]	385	165	1.45	0.27	12.1	1	39
[52]	385	165	1.45	0.27	12.1	7	83
[52]	385	165	1.45	0.27	12.1	28	99
[52]	330	220	1.48	0.27	12.1	1	37
[52]	330	220	1.48	0.27	12.1	7	82
[52]	330	220	1.48	0.27	12.1	28	105
[52]	275	275	1.5	0.27	12.1	1	33
[52]	275	275	1.5	0.27	12.1	7	81
[52]	275	275	1.5	0.27	12.1	28	97
[52]	220	330	1.53	0.27	12.1	1	24
[52]	220	330	1.53	0.27	12.1	7	80
[52]	220	330	1.53	0.27	12.1	28	99
[25]	480	0	0.82	0.35	6.24	3	51
[25]	480	0	0.82	0.35	6.24	7	56.5
[25]	480	0	0.82	0.35	6.24	28	69.2
[25]	480	0	0.82	0.35	6.24	56	72
[25]	480	0	0.82	0.35	6.24	90	74.3
[25]	480	0	0.82	0.35	6.24	180	75
[25]	432	48	0.82	0.35	6.72	3	49.2
[25]	432	48	0.82	0.35	6.72	7	55.4
[25]	432	48	0.82	0.35	6.72	28	67.1
[25]	432	48	0.82	0.35	6.72	56	70.3
[25]	432	48	0.82	0.35	6.72	90	72
[25]	432	48	0.82	0.35	6.72	180	73
[25]	408	72	0.82	0.35	7.2	3	41.8
[25]	408	72	0.82	0.35	7.2	7	45.3
[25]	408	72	0.82	0.35	7.2	28	62.5
[25]	408	72	0.82	0.35	7.2	56	68
[25]	408	72	0.82	0.35	7.2	90	71
[25]	408	72	0.82	0.35	7.2	180	71.6
[25]	384	96	0.82	0.35	8.64	3	41
[25]	384	96	0.82	0.35	8.64	7	44
[25]	384	96	0.82	0.35	8.64	28	60.7
[25]	384	96	0.82	0.35	8.64	56	61.2
[25]	384	96	0.82	0.35	8.64	90	69.5
[25]	384	96	0.82	0.35	8.64	180	70.7
[53]	480	0	0.82	0.35	6.24	1	40.5
[53]	480	0	0.82	0.35	6.24	3	50.8
[53]	480	0	0.82	0.35	6.24	7	58.5
[53]	480	0	0.82	0.35	6.24	28	68.1
[53]	480	0	0.82	0.35	6.24	56	71
[53]	480	0	0.82	0.35	6.24	90	74
[53]	432	48	0.82	0.35	6.24	1	36.6
[53]	432	48	0.82	0.35	6.24	3	57
[53]	432	48	0.82	0.35	6.24	7	62.4
[53]	432	48	0.82	0.35	6.24	28	67
[53]	432	48	0.82	0.35	6.24	56	78
[53]	432	48	0.82	0.35	6.24	90	79.8
[53]	384	96	0.82	0.35	6.24	1	34.5
[53]	384	96	0.82	0.35	6.24	3	53.8
[53]	384	96	0.82	0.35	6.24	7	60.8
[53]	384	96	0.82	0.35	6.24	28	71
[53]	384	96	0.82	0.35	6.24	56	85
[53]	384	96	0.82	0.35	6.24	90	88.5
[53]	336	144	0.81	0.35	6.24	1	33
[53]	336	144	0.81	0.35	6.24	3	45
[53]	336	144	0.81	0.35	6.24	7	62.4
[53]	336	144	0.81	0.35	6.24	28	72.7
[53]	336	144	0.81	0.35	6.24	56	84
[53]	336	144	0.81	0.35	6.24	90	85.4
[53]	240	240	0.81	0.35	6.24	1	27
[53]	240	240	0.81	0.35	6.24	3	38
[53]	240	240	0.81	0.35	6.24	7	51
[53]	240	240	0.81	0.35	6.24	28	71
[53]	240	240	0.81	0.35	6.24	56	74.4
[53]	240	240	0.81	0.35	6.24	90	77.8
[53]	192	288	0.81	0.35	6.24	1	16
[53]	192	288	0.81	0.35	6.24	3	27
[53]	192	288	0.81	0.35	6.24	7	48
[53]	192	288	0.81	0.35	6.24	28	67.5
[53]	192	288	0.81	0.35	6.24	56	73.7
[53]	192	288	0.81	0.35	6.24	90	75.6
[53]	144	336	0.81	0.35	6.24	1	14.5
[53]	144	336	0.81	0.35	6.24	3	27.5
[53]	144	336	0.81	0.35	6.24	7	49
[53]	144	336	0.81	0.35	6.24	28	66.5
[53]	144	336	0.81	0.35	6.24	56	73.9
[53]	144	336	0.81	0.35	6.24	90	75.5
[22]	300	0	1.18	0.71	0	28	26.1
[22]	300	0	1.18	0.71	0	90	28.2
[22]	240	60	1.18	0.73	0	28	23.2
[22]	240	60	1.18	0.73	0	90	29.4
[22]	180	120	1.18	0.74	0	28	20.7
[22]	180	120	1.18	0.74	0	90	23.7
[22]	135	165	1.18	0.75	0	28	18.1
[22]	135	165	1.18	0.75	0	90	22.3
[54]	478	0	1.33	0.449791	7.648	3	21
[54]	454	24	1.33	0.449791	7.264	3	21.5
[54]	430	48	1.33	0.449791	6.88	3	22
[54]	406	72	1.33	0.449791	6.496	3	37
[54]	478	0	1.33	0.449791	7.648	7	29
[54]	454	24	1.33	0.449791	7.264	7	22
[54]	430	48	1.33	0.449791	6.88	7	26.5
[54]	406	72	1.33	0.449791	6.496	7	43
[54]	478	0	1.33	0.449791	7.648	28	49.5
[54]	454	24	1.33	0.449791	7.264	28	28.5
[54]	430	48	1.33	0.449791	6.88	28	32
[54]	406	72	1.33	0.449791	6.496	28	46
[54]	478	0	1.33	0.449791	7.648	56	48
[54]	454	24	1.33	0.449791	7.264	56	31
[54]	430	48	1.33	0.449791	6.88	56	36
[54]	406	72	1.33	0.449791	6.496	56	49
[54]	478	0	1.33	0.449791	7.648	90	50.5
[54]	454	24	1.33	0.449791	7.264	90	31.5
[54]	430	48	1.33	0.449791	6.88	90	49
[54]	406	72	1.33	0.449791	6.496	90	50.5
[55]	550	0	1.4	0.27	12.1	1	63
[55]	440	110	1.4	0.27	12.1	1	45
[55]	330	220	1.4	0.27	12.1	1	35
[55]	220	330	1.4	0.27	12.1	1	25
[55]	550	0	1.4	0.27	12.1	3	79
[55]	440	110	1.4	0.27	12.1	3	74
[55]	330	220	1.4	0.27	12.1	3	68
[55]	220	330	1.4	0.27	12.1	3	50
[55]	550	0	1.4	0.27	12.1	7	86.5
[55]	440	110	1.4	0.27	12.1	7	87
[55]	330	220	1.4	0.27	12.1	7	84
[55]	220	330	1.4	0.27	12.1	7	80
[55]	550	0	1.4	0.27	12.1	28	90.5
[55]	440	110	1.4	0.27	12.1	28	99
[55]	330	220	1.4	0.27	12.1	28	103
[55]	220	330	1.4	0.27	12.1	28	98
[56]	480	0	0.819676	0.35	6.24	1	39
[56]	432	48	0.814735	0.35	6.24	1	38.2
[56]	384	96	0.814346	0.35	6.24	1	36
[56]	336	144	0.817797	0.35	6.24	1	33.5
[56]	240	240	0.8125	0.35	6.24	1	28
[56]	480	0	0.819676	0.35	6.24	3	51.2
[56]	432	48	0.814735	0.35	6.24	3	56
[56]	384	96	0.814346	0.35	6.24	3	54.6
[56]	336	144	0.817797	0.35	6.24	3	47
[56]	240	240	0.8125	0.35	6.24	3	40
[56]	480	0	0.819676	0.35	6.24	7	57.5
[56]	432	48	0.814735	0.35	6.24	7	63.2
[56]	384	96	0.814346	0.35	6.24	7	61.8
[56]	336	144	0.817797	0.35	6.24	7	53.2
[56]	240	240	0.8125	0.35	6.24	7	52
[56]	480	0	0.819676	0.35	6.24	28	67.1
[56]	432	48	0.814735	0.35	6.24	28	69
[56]	384	96	0.814346	0.35	6.24	28	73
[56]	336	144	0.817797	0.35	6.24	28	71.7
[56]	240	240	0.8125	0.35	6.24	28	68.3
[56]	480	0	0.819676	0.35	6.24	56	70.5
[56]	432	48	0.814735	0.35	6.24	56	77
[56]	384	96	0.814346	0.35	6.24	56	86
[56]	336	144	0.817797	0.35	6.24	56	84.5
[56]	240	240	0.8125	0.35	6.24	56	75.2
[56]	480	0	0.819676	0.35	6.24	90	72
[56]	432	48	0.814735	0.35	6.24	90	80.6
[56]	384	96	0.814346	0.35	6.24	90	88
[56]	336	144	0.817797	0.35	6.24	90	86.2
[56]	240	240	0.8125	0.35	6.24	90	78.4
[42]	705.9	0	1.00643	0.25	12.1	28	70.9
[42]	635.3	70.6	1.00631	0.25	12.4	28	72.9
[42]	588.2	0	1.00641	0.3	8.4	28	67.6
[42]	529.4	58.8	1.00646	0.3	8.82	28	69.3
[42]	470.6	117.6	1.00639	0.3	10.08	28	71.3
[42]	504.2	0	1.00638	0.35	5.7	28	61.3
[42]	453.8	50.4	1.00643	0.35	5.9	28	62.8
[42]	403.4	100.8	1.00635	0.35	6.05	28	64.2
[42]	378.2	126.1	1.00637	0.35	7.2	28	58.8
[42]	352.9	151.3	1.00639	0.35	7.56	28	57.7
[42]	441.2	0	1.00631	0.4	4.2	28	56.2
[42]	397.1	44.1	1.00634	0.4	4.41	28	57.9
[42]	352.9	88.2	1.02853	0.4	5.04	28	58.2
[57]	408	72	0.82	0.35	7.2	3	42
[57]	408	72	0.82	0.35	7.2	7	45
[57]	408	72	0.82	0.35	7.2	28	62
[57]	408	72	0.82	0.35	7.2	56	67
[57]	408	72	0.82	0.35	7.2	90	71
[58]	512	0	1	0.5	10.2	3	15
[58]	512	0	1	0.45	10.2	3	18
[58]	512	0	1	0.4	10.2	3	19
[58]	359	153	1	0.5	15.3	3	11
[58]	359	153	1	0.45	15.3	3	12
[58]	359	153	1	0.4	15.3	3	15
[58]	206	306	1	0.5	21.5	3	10
[58]	206	306	1	0.45	21.5	3	11
[58]	206	306	1	0.4	21.5	3	12
[58]	512	0	1	0.5	10.2	7	25
[58]	512	0	1	0.45	10.2	7	27
[58]	512	0	1	0.4	10.2	7	30
[58]	359	153	1	0.5	15.3	7	19
[58]	359	153	1	0.45	15.3	7	21
[58]	359	153	1	0.4	15.3	7	24
[58]	206	306	1	0.5	21.5	7	17
[58]	206	306	1	0.45	21.5	7	18
[58]	206	306	1	0.4	21.5	7	20
[58]	512	0	1	0.5	10.2	28	36
[58]	512	0	1	0.45	10.2	28	40
[58]	512	0	1	0.4	10.2	28	45
[58]	359	153	1	0.5	15.3	28	33
[58]	359	153	1	0.45	15.3	28	38
[58]	359	153	1	0.4	15.3	28	41
[58]	206	306	1	0.5	21.5	28	28
[58]	206	306	1	0.45	21.5	28	29
[58]	206	306	1	0.4	21.5	28	30
[58]	512	0	1	0.5	10.2	90	40
[58]	512	0	1	0.45	10.2	90	43
[58]	512	0	1	0.4	10.2	90	50
[58]	359	153	1	0.5	15.3	90	40
[58]	359	153	1	0.45	15.3	90	42
[58]	359	153	1	0.4	15.3	90	51
[58]	206	306	1	0.5	21.5	90	36
[58]	206	306	1	0.45	21.5	90	34
[58]	206	306	1	0.4	21.5	90	33
[20]	705.9	0	1	0.25	12.7062	28	70.91
[20]	635.3	70.6	1	0.25	13.0239	28	72.88
[20]	564.7	141.2	1	0.25	13.2356	28	74.21
[20]	529.4	176.5	1	0.25	14.118	28	68.22
[20]	494.1	211.8	1	0.25	14.8239	28	65.92
[20]	588.2	0	1	0.3	8.823	28	67.57
[20]	529.4	58.8	1	0.3	9.26415	28	69.33
[20]	470.6	117.6	1	0.3	10.5876	28	71.3
[20]	441.2	147.1	1	0.3	11.0306	28	65.53
[20]	411.8	176.5	1	0.3	11.3248	28	63.06
[20]	504.2	0	1	0.35	6.0504	28	61.35
[20]	453.8	50.4	1	0.35	6.17645	28	62.82
[20]	403.4	100.8	1	0.35	6.3025	28	64.2
[20]	378.2	126.1	1	0.35	7.5645	28	58.8
[20]	352.9	153.3	1	0.35	7.97265	28	57.65
[20]	441.2	0	1	0.4	4.412	28	56.2
[20]	397.1	44.1	1	0.4	4.6326	28	57.92
[20]	352.9	88.2	1	0.4	5.2932	28	58.21
[20]	330.9	110.3	1	0.4	5.4047	28	54.12
[20]	308.8	132.4	1	0.4	6.1768	28	52.33
[59]	380	0	1.382	0.45	7.6	7	36
[59]	190	190	1.382	0.45	7.6	7	25.5
[59]	380	0	1.382	0.45	7.6	28	40
[59]	190	190	1.382	0.45	7.6	28	34
[59]	380	0	1.382	0.45	7.6	90	43
[59]	190	190	1.382	0.45	7.6	90	36
[59]	380	0	1.382	0.45	7.6	180	45
[59]	190	190	1.382	0.45	7.6	180	38.5
